# Supplementary material for: Exploring the Anti-Alzheimer’s Disease Potential of Aspergillus terreus C23-3 Through Genomic Insights, Metabolomic Analysis, and Molecular Docking
Source: J Fungi (Basel). 2025 Jul 23;11(8):546. doi: 10.3390/jof11080546 (PMC12387979; doi:10.3390/jof11080546)
Supplement: Supplementary file 1 [file jof-11-00546-s001.zip]

Archive with 1 entries (1 files):
- jof-3677653-supplementary.pdf
